# Supplementary material for: A novel sensor-embedded holding device for monitoring upper extremity functions
Source: Front Bioeng Biotechnol. 2022 Nov 3;10:976242. doi: 10.3389/fbioe.2022.976242 (PMC9670142; doi:10.3389/fbioe.2022.976242)
Supplement: Supplementary file 3 [file Table1.XLSX]

## Sheet: Basic_info
Group	Subject	Gender	DomSide	Age
1	1	2	1	21
1	2	2	1	21.6
1	3	2	1	21.2
1	4	2	1	21.7
1	5	1	1	20.8
1	6	2	1	20.5
2	1	2	1	64
2	2	2	1	60.6
2	3	1	1	72.7
2	4	2	1	66
2	5	2	1	60.8
2	6	2	1	61
3	1	2	1	79
3	2	2	1	71
3	3	2	1	73

## Sheet: Task1_wrist_rotation
Group	Subject	Purdue_D	Purdue_B	Purdue_As	t1_dm1	t1_dm2	t1_ppvm1	t1_ppvm2	t1_ldljm1	t1_ldljm2
1	1	16.67	13.67	45	0.8433	0.7267	6.2669	3.2179	10.0052	9.1327
1	2	15.67	13	36.67	0.7433	0.59	2.4967	1.7386	9.2239	7.9878
1	3	17.33	13.67	49.33	0.8733	1.14	2.1269	1.9557	8.99	10.4533
1	4	18.33	15.33	55	1.0833	0.7533	4.2026	5.7989	9.9355	8.9233
1	5	15.33	11.33	31	0.6033	0.48	4.4672	2.1471	8.4939	7.2782
1	6	16.33	12	39	0.8067	0.6367	3.6912	2.9646	9.2289	8.3482
2	1	14.67	12.67	38	0.95	0.84	3.045	3.0765	10.2673	9.1181
2	2	14.67	12.33	41.33	1.1367	0.73	3.7862	4.4861	10.4498	8.9147
2	3	15.33	12.33	29.67	0.7167	0.7567	6.4721	4.3152	9.4275	9.0757
2	4	15.67	10.67	32.67	0.6967	0.7833	5.5321	3.8338	8.897	8.7678
2	5	15.33	13.33	39	1.1933	0.9133	5.2529	4.3546	11.4474	10.7178
2	6	16.33	11.67	39	0.84	1.2833	5.434	4.6509	10.1659	11.0305
3	1	11	9.5	22	1.06	1.07	5.14523	4.62965	10.4538	10.4368
3	2	10.5	10	21.5	1.85333	1.50667	5.07372	4.65876	12.7832	12.126
3	3	13	9.5	26	0.87	0.87	3.83677	3.85936	10.5044	10.3249
3	1	10.5	9.5	22	2.09	1.86333	4.79083	4.83334	13.0442	13.3791
3	2	13.5	10	21.5	1.72667	1.87	4.85422	6.88231	13.1576	12.934
3	3	12	9.5	26	0.77	1.12	6.7489	5.12402	10.9455	14.2252

## Sheet: Task2_Maximum_Grip
Group	Subject	Side	Jamar	t2_max
1	1	1	20.67	26.975
1	2	1	27.67	21.618
1	3	1	23	24.484
1	4	1	29	32.926
1	5	1	59.67	37.635
1	6	1	24	31.635
2	1	1	20.5	24.325
2	2	1	23	11.718
2	3	1	28.67	25.556
2	4	1	22	16.448
2	5	1	21.67	22.249
2	6	1	23.67	19.817
3	1	1	10.5	22.098
3	2	1	18.25	19.978
3	3	1	14	18.327
3	1	2	6	19.881
3	2	2	15	16.314
3	3	2	10.5	15.278

## Sheet: Task3_Sequential_Pressing
Group	Subject	Purdue_D	Purdue_B	Purdue_As	t3_index	t3_middle
1	1	16.67	13.67	45	103.528	100.058
1	2	15.67	13	36.67	101.218	100.268
1	3	17.33	13.67	49.33	100.333	100.167
1	4	18.33	15.33	55	121.495	100.072
1	5	15.33	11.33	31	101.11	100.102
1	6	16.33	12	39	121.93	100.192
2	1	14.67	12.67	38	132.119	103.665
2	2	14.67	12.33	41.33	101.005	103.271
2	3	15.33	12.33	29.67	141.465	100.127
2	4	15.67	10.67	32.67	101.318	103.041
2	5	15.33	13.33	39	123.902	100.073
2	6	16.33	11.67	39	101.715	103.501
